# Supplementary material for: Lipid nanoparticles (LNP) induce activation and maturation of antigen presenting cells in young and aged individuals
Source: Commun Biol. 2023 Feb 17;6:188. doi: 10.1038/s42003-023-04555-1 (PMC9936473; doi:10.1038/s42003-023-04555-1)
Supplement: Supplementary file 3 — Supplementary Data 1 [file 42003_2023_4555_MOESM3_ESM.xlsx]

## Sheet: Fig 1
Fig 1a		Fig 1c
%CD40 MDDC		%CD40 cDC2		%CD40 cDC1		%CD40 CD14dim
Immature	Mature (eLNP)	Unstim	Activated (eLNP)	Unstim	Activated (eLNP)	Unstim	Activated (eLNP)
10.6	27.1	31.1	83.4	0.5	50.6	43.1	41.7
9.22	31.4	36.6	98.8	0.34	48.1	51.6	53.4
14.9	89.4	37.4	89.3	0.12	52.8	8.86	62
21.6	18.8	33.9	86	0.29	28.2	18.6	20.5
32.8	58	43	50.7	0.26	58.5	5.72	1.32
20	62.2	37.8	82.1	2.04	62.6	5.15	7.31
10.2	96.8	13.6	75.8	0.65	83.1	9.9	37.3
13.8	44.2	22	45.6	0.16	35.8	11.4	1.67
14.3	46.5	27.5	65.9	0.16	40.9	11.9	0.58
4.85	17.6	28.8	69.1	0.42	35.5	19.1	30.3
6.87	15.1	31.2	85.9	0.17	41.1	15.3	43.5
2.86	80.4	27.2	77.9	0	20.8	26.2	42.9
3.95	4.91	29	59.1	0.15	27.6	18.2	63.6
10.7	7.25	31	75.4	0.55	48.3	2.3	74.6
14.6	75.9	41.3	69.3	0.74	46.4	0.65	56.1
2.58	1.05	27.5	47	1.2	11.9	0.17	44.6
3.18	1.35					1.06	13.3
	66.6					1.37	25
Fig 1b MDDC													Fig 1d PBMCs													Fig 1e monocytes
IL-6		IL-12		IL-21		CD40L		IFNa		IFNg			IL-6			IL-21			IL-21			IFNg				IL-1B			IL-6			MIP-1B			MCP-1			CX3CL1
Immature	Mature (eLNP)	Immature	Mature (eLNP)	Immature	Mature (eLNP)	Immature	Mature (eLNP)	Immature	Mature (eLNP)	Immature	Mature (eLNP)		0	6	24	0	6	24	0	6	24	0	6	24		0	6	24	0	6	24	0	6	24	0	6	24	0	6	24
24.59	72.18	0	1.19	0	16.5	0	7.27	0	4.71	0	12.49		24.59	160.02	448.33	5.47	13.03	53.38	31.81	13.03	53.38	5.47	13.03	53.38		1.46	1.14	0	3.23	0	0	4.54	3.31	55.66	23.4	20.98	57.58	1.31	1.25	3.27
11.87	181.77	1.12	1.48	7.41	16.5	1.27	8.37	2.57	2.87	3.8	7.46		11.87	61.86	63.54	1.6	1.8	60.07		1.8	60.07	1.6	1.8	60.07		1.91	2.58	2.21	10.39	2.97	35.17	6.11	9.07	20.76				5.42	8.61	7.71
86.65	83.76	1.41	1.12	9.02	12.59	3	4.8	1.7	3.8	5.88	6.11		86.65	31.26	64.09	7.24	1.26	64.36	27.76	1.26	64.36	7.24	1.26	64.36		0.85	1.19	2.43	4.66	12.61	11.77	1.52	1.99	9.01	13.28	12.96	24.38	0.54	0.95	0.3
1.25	139.02	2.06	2.75	13.03	20.74	6.71	7.64	2.79	4.05	3.32	10.55		1.25	0	67.55	4.62	7.18	85.96	16.93	7.18	85.96	4.62	7.18	85.96		0.71	0.63	0.87	2.03	5.5	4.33	3.53	2.51	5.05	13.42	18.14	31.33	0	0	0
115.11	40.49	1.77	1.56	13.91	16.5	6.33	2.8	3.93	2.74	3.56	5.43		115.11	2.09	550.72	2.1	13.47	56.68	11.27	13.47	56.68	2.1	13.47	56.68		0.73	9.33	0.6	2.88	2.03	2.36	4.01	19.94	43.95	9.94	93.46	128.26	0.28	12.54	5.51
56.85	151.89	1.7	2.13	11.27	13.91	5.57	9.63	3.72	4.22	4.73	5.43		56.85	9.17	61.95	8.69	38.69	70.1	12.15	38.69	70.1	8.69	38.69	70.1		0.53	1.61	1.79	3.68	133	4.58	3.08	4.07	129.59	9.29	15.41	188.44	0	3.18	33.15
70.16	85.42	2.43	2.43	13.47	15.42	4.02	5.38	1.65	4.38	4.73	6.79		70.16	0.7	2861.19	3.08	52.12	48.08	4.82	52.12	48.08	3.08	52.12	48.08		0.78	1.05	16.04	3.59	19.16	538.77	3.37	3.38	5.16	6.63	7.58	21.34	0.25	0.89	1.53
55.05	194.02	1.56	1.84	15.21	15.86	3.21	6.33	2.74	1.92	5.31	5.43		55.05	38.3	4362.52	8.36	37.69	55.92	15.64	37.69	55.92	8.36	37.69	55.92		0.7	0.98	1.37	1.79	6.15	5.91	2.2	2.35	12.7	2.5	3.64	15.55	0.45	1.24	3.95
59.26	64.03	1.7	1.92	13.47	14.34	6.33	5.09	2.62	3.97	5.31	5.66		59.26	61.06	91.82	9.24	52.12	71.02	52.12	52.12	71.02	9.24	52.12	71.02		0.63	1.7	1.52	1.37	2.96	3.37	3.97	0	0	11.6	0	0	0	0	0
61.66	33.12	1.05	2.46	5.3	17.57	6.43	10.52	2.44	0	4.97	11.52		82.92	295.22	280.4	5.88	53.38	102	8.1	53.38	102	5.88	53.38	102		0.99	11.01	1.11	4.36	3.36	2	4.64	10.69	9.03	20.08	32.04	19.24	0.4	5.51	1.2
26.78	55.63	1.56	1.7	11.27	16.5	4.41	5.57	2.27	4.38	4.73	4.5		147.94	103.75	162.55	3.8	60.07	16.93	7.41	60.07	16.93	3.8	60.07	16.93		1.08	1.41	1.06	7.41	405.05	4.95	3.82	196.31	16.87	22.49	116.47	56.89	1.35	39.99	1.63
56.24	34.48	2.46	2.9	13.25	16.93	5.48	9.09	3.3	3.51	7.02	9.24		6.24	70.69	15265.8	8.36	64.36	83.21	17.99	64.36	83.21	8.36	64.36	83.21		0.96	0.69	1.88	3.84	13.34	16.56	4.67	6.81	17.8	21.94	22.5	109.49	0	3.78	4.69
37.85	63.73	1.34	3.96	8.56	23.03	1.5	10.52	3.84	0	3.8	5.88		82.46	61.86	8008.7	8.36	85.96	17.35	17.35	85.96	17.35	8.36	85.96	17.35		1.01	2.2	1.04	3.34	4.46	5.11	2.4	6.19	13.91	6.5	18.76	60.93	1.08	0.06	0.59
23.1	55.02	1.95	2.43	13.03	16.07	6.9	9.81	2.53	4.47	6.57	8.36		17.71	2.65	193.14	9.24	56.68	43.22	9.92	56.68	43.22	9.24	56.68	43.22		0.86	1.11	1.72	2.74	8.85	7.18	3.45	9.3	6.97	9.67	15.23	23.59	0.14	5.71	3.87
24.22	40.49	2.13	2.72	11.27	21.16	4.21	8.91	1.02	4.67	5.88	7.46		17.71	2.37	161.17	2.27	70.1	107.71	41.26	70.1	107.71	2.27	70.1	107.71		0.85	1.8	1.14	1.98	3.75	3.15	3.74	5.8	7.93	9.99	10.11	22.55	0.51	1.39	1.2
35.16	41.48	1.95	2.64	13.47	15.64	6.9	12.97	2.18	3.42	6.34	8.02		9.17	1.25	17.31	6.34	48.08	159.14	14.78	48.08	159.14	6.34	48.08	159.14		0.86	1.24	1.03	2.34	5.02	2.9	2.1	8.83	7.81	1.63	20.08	22.57	0.33	2.49	0.63
38.52	26.78	1.77	1.84	15.64	14.78	8.82	7.45	3.38	5.29	6.11	6.45		8.22	2.93	17.71	9.46	55.92	60.07	47.5	55.92	60.07	9.46	55.92	60.07		1.07	1.3	13.02	3.01	5.16	123.22	3.36	12.64	44.29	12.79	29.91	51.21	0.56	2.73	25.93
0	37.18	1.77	2.03	13.91	16.5	5	9.63	2.87	3.42	5.88	5.66		21.59	0	6523.31	3.08	71.02	54.02	4.33	71.02	54.02	3.08	71.02	54.02		1.63	0	1.11	4.37	3.26	2.96	2.28	7.02	5.76	18.65	3.08	21.06	2.72	1.42	1.11

## Sheet: Fig 2
pIRF7 cDC2					pIRF7 cDC1					pTBK-1 cDC2					pTBK-1 cDC1
0 min	15 min	45 min	6hr	24 hr	0 min	15 min	45 min	6hr	24 hr	0 min	15 min	45 min	6hr	24 hr	0 min	15 min	45 min	6hr	24 hr
7563	5299		57541	56029	10399	12240	15215	14704	14980	580		570	1333	1345		534	661		680
7570	8150	8772	57259	49992	10064	7697	15117	15495	16076	552	538	557	1525	1350		661	587	819	728
7710	8562	8306	54967	51037	0	6233	8063	14754	16011	604	510	580		1385	504		576	672	713
8295	10058	8357			13124	7173	11334	15319		571	588	582		1324		652	576	739	678
9047	8855	9517			9804	8355	13668			580	588	550		717			524	734	682
8085	10399	8508		387	10563	7111	16600	14974		609	567	546	1266		684	652	519	819	817
8829	9136	8554	373		10135	9014	12344	15685		578	591	579	1368	1710	671	705	573		885
7315	9870	8187		628		15600	10788	16995		594	567	565	1539	1784	636		532	816	839
7441	8624	8819	647	610	9995	8281	10895	16214		602	627	548	1368	1799			510	879	899
8454	10563	7331	71358	57161		9959	10665	14974	15735	592	585	570	1313	1549	625		522	772	867
8731	7708	7568	56097	55638		11827	15410	15685	16425	549	565	551	1273	1601	743			855	947
8766	9920	7164	54770	57793	10973	18115	11227	16995	16445	565	580	624	1269	1356	643			698	705
9378	8408	6998		98781	10895	13265	14320	16214	14630	563	558	558		2068			534	818	721
9171	7646	7779		344	9551	15782	11800			653	631	591					547	774	869
9522	10020	7409		554	10412	8392	11560			592	623	572		1763			536		964
7653	8879	7670		631	10468	13857	11222			582	598	580		1647			837	686	717
9407	5673	7057	2223	1049		10358	10004			630	803	946		1671				958	818
10399	12240	8456	431		5746	7446	13463			592				1652

## Sheet: Fig 3
%Phagocytosis cDC2	Unstim	12639	23434	23889	15270	10764	12120	12013	10883	10630	18419	17784	14207	27427	0	10649	11847	11919	12671
	Stim (eLNP)	29375	37688	37553	27648	31736	31925	32384	20078	21584	37842	32466	30517	31096	21839	31489	21907	21775	23389
%Phagocytosis cDC1	Unstim	1453	2262	1207	1257	1949	1209	556	1585	681	3994	1528	1528	2468	1821	2398	1029	1769	2678
	Stim (eLNP)	14653	16277	15455	12774	6615	6654	7338	6793	8337	14440	13647	14004	13818	6732	6980	7207	7760	7212
%Phagocytosis CD14dim	Unstim	2870	2515	3009	4554	39154	37528	39149	37208	26220	8896	2958	2958	4827	39154	37528	39149	37208	26220
	Stim (eLNP)	46259	43452	36167	40756	87268	47732	39112	51246	46745	31434	28766	25278	37871	33173	43531	29053	30371	47777

## Sheet: Fig 4
TGF-B1			TGF-B3
0	6	24	0	6	24
222.23	1546.63	33.94	0	3.95	7.54
0	866.15	2317.8	0	1.7	9.7
416.64	766.98	2217.1	0	4.97	9.07
566.41	1775.59	2643.03	0	10.04	5.12
0	0	5273.6	0	3.36	0
0	1863.95	3.91	0	4.54	13.59
0	43.22	4832.68	0	4.68	14.94
3205.01	1956.05	2652.11	0	5.83	13.73
1788.01	923.82	28.21	0	6.26	15.07
0	1291.7	9996.2	0	0.58	0
0	923.82	2962.7	0	1.85	6.97
0	1727.33	3205.01	0	1.85	8.79
1245.86	2344.93	844.34	0	5.98	4.1
0	1020.22	2623.53	0	11.69	6.05
0	1165.99	4620.55	0.41	6.55	15.28
0	1235.44	5382.9	1.15	17.08	13.86
3.91	1683.41	5970.62	0	2.62	0.41
0	1967.71	5891.62	0	1.7	18.81

## Sheet: Fig 5
Fig5a		Young									Old
%CD40 MDDC	Immature	10.6	9.22	14.9	21.6	32.8	20	10.2	13.8		14.3	4.85	6.87	2.86	3.95	10.7	14.6	2.58	3.18
	Mature (eLNP)	27.1	31.4	89.4	18.8	58	62.2	96.8	44.2	46.5	17.6	15.1	80.4	4.91	7.25	75.9	1.05	1.35	66.6
%CD83 MDDC	Immature	17.1	28.3	26.5	13.9	46.1	34	18.4	26.6		23.8	14.3	22.3	20.3	28.6	20.4	8.37	9.88	32.9
	Mature (eLNP)	71.8	64.3	29.83	34.5	79.4	79	80.5	23	37.4	45.9	16.1	41.3	70.6	62.8	31.4	23.6	29.91	60.8
Fig 5b
CD40L	Immature	0	1.27	3	6.71	6.33	5.57	4.02	3.21	6.33	6.43	4.41	5.48	1.5	6.9	4.21	6.9	8.82	5
	Mature (eLNP)	7.27	8.37	4.8	7.64	2.8	9.63	5.38	6.33	5.09	10.52	5.57	9.09	10.52	9.81	8.91	12.97	7.45	9.63
IL-2	Immature		16.47	4.19	5.74	18.51	4.19	14.35	7.15	2.93	9.74	7.15	27.81	7.15	4.19	3.73	8.48	24.24	18.51
	Mature (eLNP)	12.12	21.44	24.24	31.25	12.12	26.05	23.32	12.12	12.12	26.05	22.38	22.38	29.55	43.95	46.94	18.51	26.05	26.05
IL-12p70	Immature	0	1.12	1.41	2.06	1.77	1.7	2.43	1.56	1.7	1.05	1.56	2.46	1.34	1.95	2.13	1.95	1.77	1.77
	Mature (eLNP)	1.19	1.48	1.12	2.75	1.56	2.13	2.43	1.84	1.92	2.46	1.7	2.9	3.96	2.43	2.72	2.64	1.84	2.03
Fig 5c
%41BBL cDC2	Immature	11.9	3.48	8.33	3.11	8.06	12	12.4	14.6	9.95	0	0	6.35	4.5	12.9	10.9	7.12	11.4	5.33
	Mature (eLNP)	11.4	13.8	10.4	1.92	11.4	29.3	17.5	14.8	20.4	12.3	16.7	13.4	15.1	1.28	1.36	0.65	0.047	0
%41BBL cDC1	Immature	11.9	3.48	8.33	3.11	1.72	6.4	3.17	7.15	7.84	19	12.8	10.3	13	14.64	13.67	13	9.76	12.5
	Mature (eLNP)	19	12.8	10.3	13	14.64	13.67	13	9.76	12.5	11.4	13.8	10.4	1.92	6.94	7.41	10	4.49	0
%CD40 cDC2	Immature	31.1	36.6	37.4	33.9	43	37.8	13.6	22		27.5	28.8	31.2	27.2	29	31	41.3	27.5
	Mature (eLNP)	83.4	98.8	89.3	86	50.7	82.1	75.8	45.6		65.9	69.1	85.9	77.9	59.1	75.4	69.3	47
%CD40 cDC2	Immature	0.5	0.34	0.12	0.29	0.26	2.04	0.65	0.16		0.16	0.42	0.17		0.15	0.55	0.74	1.2
	Mature (eLNP)	50.6	48.1	52.8	28.2	58.5	62.6	83.1	35.8		40.9	35.5	41.1	20.8	27.6	48.3	46.4	11.9
%PD-L1 cDC2	Immature	0.28	17.5	10.5	66	15.5	5.64	6.51	16.7	31.3	5.13	32.5	53.3	2.34	0.5	1.41	0.69	0.85	1.91
	Mature (eLNP)	48.3	8.77	9.55	44.9	1.24	5.26	15.5	73.4	2.87	64.8	8.71	48.9	6.45	64.4	71.6	83.2	100	100
%PD-L1 cDC1	Immature	8.1	5.1	4.2	6	4.83	2.98	1.12	10.1	22.1	15.6	13.1	10.7	15.27	0	0	0.72	0	0
	Mature (eLNP)	50	57.5	46	58.6	51.6	0.44	6.67	0	0	50.4	58	71.4	35.2	42	27.8	51.6	77.4	0
%PD-L1 CD14dim	Immature	19	1.51	11.4	3.57	14.5	3.8	6.98	24.2	6.27	6.2	4.45	5.95	0.14	0.24	2.17	1.65	3.05	1.48
	Mature (eLNP)	4.71	1.05	0.72	0.63	4.04	2.11	13.6	1.58	2.61	0.065	0.12	5.46	2.22	58.5	26.7	67.6	66.7	50
Fig 5d
	IL-6			IL-21			IFNg			TNFa			CXCL13			CCL7
	0	6	24	0	6	24	0	6	24	0	6	24	0	6	24	0	6	24
Young	24.59	160.02	448.33	5.47	13.03	53.38	5.47	5.08	29.06	44.21	183.88	45.07	239.86	348	587.28	44.21	183.88	84.58
	11.87	61.86	63.54	1.6	1.8	60.07	1.6	2.35	33.68	28.12	36.74	26.1	80.83	28.3	130.1	28.12	36.74	56.71
	86.65	31.26	64.09	7.24	1.26	64.36	7.24	3.32	84.98	28.91	29.99	46.94	117.59	49.05	330.74	28.91	29.99	135.02
	1.25	0	67.55	4.62	7.18	85.96	4.62	2.59	61.28	1.81	1.15	6.71	133.47	57.95	241.56	1.81	1.15	92.51
	115.11	2.09	550.72	2.1	13.47	56.68	2.1	8.8	42.64	7.11	1.7	4.86	35.95	68.68	149.89	7.11	1.7	157.26
	56.85	9.17	61.95	8.69	38.69	70.1	8.69	20.89	32.28	2.04	5.05	28.72	60.3	142.55	665.82	2.04	5.05	54.65
	70.16	0.7	2861.19	3.08	52.12	48.08	3.08	26.63	33.08	2.21	2.09	61.4	110	114.41	218.27	2.21	2.09	537.5
	55.05	38.3	4362.52	8.36	37.69	55.92	8.36	26.63	44.32	33.87	45.93	1013.5	45.68	112.16	194.39	33.87	45.93	49.86
	59.26	61.06	91.82	9.24	52.12	71.02	9.24	37.78	30.87	4.67	4.18	8.36	41.35	154.12	652.64	4.67	4.18	140.99
Old	82.92	295.22	162.55	5.88	7.18	102	5.88	29.06	50.81	10.12	1.26	8.77	46.53	44.82	134.97	10.12	1.26	15.33
	147.94	103.75	15265.8	3.8	7.87	16.93	3.8	33.68	53.46	70.11	49.66	63.47	87.15	58.73	113.53	70.11	49.66	118.45
	6.24	70.69	8008.7	8.36	3.59	83.21	8.36	84.98	33.98	28.48	28.4	85.47	90.94	57.16	172.36	28.48	28.4	323.33
	82.46	61.86	193.14	8.36	1.8	17.35	8.36	61.28	40.66	168.63	115.59	236.8	102.71	77.47	326.62	168.63	115.59
	17.71	2.65	161.17	9.24	0	43.22	9.24	42.64	29.26	30.71	26.75	35.45	245.58	48.21	170.88	30.71	26.75	37.95
	17.71	2.37	17.31	2.27	54.02	107.71	2.27	32.28	48.26	4.3	0.99	7.37	52.9	100.06	281.75	4.3	0.99	26.65
	9.17	1.25	17.71	6.34	44.4	159.14	6.34	33.08	71.79	1.7	2.26	6.32	171.17	96.71	896.98	1.7	2.26	216.93
	8.22	2.93	6523.31	9.46	70.28	60.07	9.46	44.32	37.97	1.7	1.04	2.73	66.94	186.93	409.83	1.7	1.04	257.38
	21.59	0	280.4	3.08	45.56	54.02	3.08	30.87	76.64	108.06	1.7	7.63	23.15	82.95	303.11	108.06	1.7	183.25

## Sheet: Fig 6
		Young									Old
%Phagocytosis cDC2	Unstim	12639	23434	23889	15270	10764	12120	12013	10883	10630	18419	17784	14207	27427	0	10649	11847	11919	12671
	Stim (eLNP)	29375	37688	37553	27648	31736	31925	32384	20078	21584	37842	32466	30517	31096	21839	31489	21907	21775	23389
%Phagocytosis cDC1	Unstim	1453	2262	1207	1257	1949	1209	556	1585	681	3994	1528	1528	2468	1821	2398	1029	1769	2678
	Stim (eLNP)	14653	16277	15455	12774	6615	6654	7338	6793	8337	14440	13647	14004	13818	6732	6980	7207	7760	7212
%Phagocytosis CD14dim	Unstim	14596	17870	18974	11232	17011	10569	15032	13281	14478	11808	14859	10417	13180	0	11522	13618	15892	26220
	Stim (eLNP)	46259	43452	36167	40756	87268	47732	39112	51246	46745	31434	28766	25278	37871	33173	43531	29053	30371	47777

## Sheet: Fig 7
Fig7a		Young									Old
TGFB1 MDDC	Immature	450.54	1368.13	3379.08	109.79	1361.05	2261.01	1548.33	2318.02	1354.38	1354.38	910.32	878.69	2276.59	3960.45	885.83	1345.74	640.25	1945.35
	Mature (eLNP)	32.4	13.93	0	0	1421.71	1168.22	2230.61	1532.55	2337.28	2337.28	1649.3	933.17	925.55	2262.11	3732.04	801.44	929.02	1990.23
	Mature (LPS + IFNγ)	951	0	1207.92	0						0	0	2050.79	0
TGFB2 MDDC	Immature	218.46	310.17	69.89	237.16	239.55	225.53	225.01	189.05	0	228.37	223.64	206.65	274.2	269.31	238.93	223.22	208.79	257.43
	Mature (eLNP)	0	0	0	0	119.73	123.53	204.54	205.11	214.42	219.73	215.81	210.07	231.83	256.61	217.4	233.5	191.55	234.96
	Mature (LPS + IFNγ)						0	0	0		228.37	213.26	221.63
Fig 7b
TGFB1 PBMC	0	222.23	0	416.64	566.41	0	0	0	3205.01	1788.01	0	0	0	1245.86	0	0	0	3.91	0
	6	1546.63	866.15	766.98	1775.59	0	1863.95	43.22	1956.05	923.82	1291.7	923.82	1727.33	2344.93	1020.22	1165.99	1235.44	1683.41	1967.71
	24	33.94	2317.8	2217.1	2643.03	5273.6	3.91	4832.68	2652.11	28.21	9996.2	2962.7	3205.01	844.34	2623.53	4620.55	5382.9	5970.62	5891.62
TGFB2 PBMC	0	177.42	177.42	209.22	264.3	244.43	127.11	206.12	223.11	190.36	185.34	183.25	124.95	229.21	216.77	0	139.4	219.52	0
	6	223.11	217.09	247.95	249.61	211.67	223.85	202.68	203.54	185.99	162.35	219.1	198.92	236.32	0	208.15	305.27	253.83	217.09
	24	0	0	0	283.33	0	28.18	258.56	228.69	59.4	462.55	176.31	104.68	184.35	0	261.64	260.1	283.73	238.82
TGFB3 PBMC	0	0	0	0	0	0	0	0	0	0	0	0	0	0	0	0.41	1.15	0	0
	6	3.95	1.7	4.97	10.04	3.36	4.54	4.68	5.83	6.26	0.58	1.85	1.85	5.98	11.69	6.55	17.08	2.62	1.7
	24	7.54	9.7	9.07	5.12	0	13.59	14.94	13.73	15.07	0	6.97	8.79	4.1	6.05	15.28	13.86	0.41	18.81
